# Supplementary material for: Obesity reduced survival with 5-fluorouracil and did not protect against chemotherapy-induced cachexia or immune cell cytotoxicity in mice
Source: Cancer Biol Ther. 2022 Aug 13;23(1):1–15. doi: 10.1080/15384047.2022.2108306 (PMC9377261; doi:10.1080/15384047.2022.2108306)
Supplement: Supplemental Material [file KCBT_A_2108306_SM4221.zip]

Archive with 4 entries (4 files):
- Supplemental Figure 1.tif
- Supplemental Figure 2.tif
- Supplemental_Figure_3.tiff
- Supplemental_Figure_4.tiff
